# Supplementary material for: Matching individual attributes with task types in collaborative citizen science
Source: PeerJ Comput Sci. 2019 Jul 29;5:e209. doi: 10.7717/peerj-cs.209 (PMC7924433; doi:10.7717/peerj-cs.209)
Supplement: Data S1 [file peerj-cs-05-209-s001.csv]

userID	Atp	Afp	Atn	Afn	Btags	A	intr	act
1	37	1	127	15	31	38	4.25	0
2	36	3	125	16	123	39	6	0
3	32	1	127	20	123	33	3	0
4	33	5	123	19	138	38	4.5	4
5	24	4	124	28	114	28	4.75	0
6	36	2	126	16	65	38	5.25	0
7	25	2	126	27	118	27	6	0
8	37	5	123	15	89	42	4.5	0
9	32	2	126	20	46	34	4.75	0
10	34	2	126	18	49	36	5	0
11	37	1	127	15	38	38	4.5	0
12	39	2	126	13	123	41	3.75	1
13	32	3	125	20	70	35	5	0
14	20	10	118	32	14	30	5.75	0
15	30	2	126	22	123	32	5	0
16	39	4	124	13	41	43	5	8
17	25	0	128	27	10	25	3.75	4
18	37	5	123	15	140	42	6	0
19	37	0	128	15	21	37	4.25	0
20	36	1	127	16	11	37	5.25	2
21	35	0	128	17	51	35	5.25	0
22	17	5	123	35	80	22	5	0
23	26	3	125	26	43	29	4.5	0
24	24	1	127	28	38	25	6	0
25	32	1	127	20	4	33	5.75	0
26	34	2	126	18	79	36	3.25	3
27	24	9	119	28	30	33	4.75	1
28	24	2	126	28	4	26	5.75	0
29	37	5	123	15	13	42	4	0
30	34	2	126	18	29	36	5.5	0
31	27	1	127	25	44	28	5.25	0
32	21	2	126	31	123	23	3.75	1
33	35	1	127	17	79	36	3.75	0
34	17	8	120	35	117	25	5.25	0
35	31	1	127	21	75	32	3.25	5
36	37	0	128	15	120	37	5	0
37	22	12	116	30	13	34	4.5	2
38	33	0	128	19	71	33	5.25	0
39	34	8	120	18	11	42	4.75	0
40	32	3	125	20	64	35	5.25	5
41	30	0	128	22	87	30	4.75	0
42	28	4	124	24	76	32	5.5	1
43	39	3	125	13	62	42	6	12
44	37	2	126	15	28	39	5	0
45	21	17	111	31	37	38	4.75	0
46	39	0	128	13	36	39	5	1
47	32	2	126	20	14	34	5	0
48	28	1	127	24	123	29	5	0
49	30	5	123	22	28	35	4	0
50	38	1	127	14	30	39	5.25	7
51	40	1	127	12	60	41	5.5	4
52	29	20	108	23	70	49	3.5	28
53	40	0	128	12	44	40	5.5	0
54	42	4	124	10	122	46	4.5	0
55	32	5	123	20	88	37	2.5	2
56	32	0	128	20	88	32	5	1
57	36	0	128	16	117	36	5	1
58	23	5	123	29	123	28	5	0
59	30	1	127	22	63	31	4.75	0
60	33	5	123	19	6	38	4.75	0
61	17	0	128	35	56	17	3.75	0
62	37	3	125	15	106	40	4.75	0
63	31	1	127	21	46	32	4.5	0
64	41	1	127	11	48	42	4.75	0
65	37	4	124	15	93	41	4.5	0
66	39	3	125	13	14	42	4	1
67	33	7	121	19	92	40	4	0
68	35	10	118	17	72	45	5.25	5
69	35	1	127	17	88	36	4.5	3
70	19	11	117	33	19	30	4	0
71	39	7	121	13	18	46	4	0
72	32	2	126	20	86	34	5.5	0
73	28	0	128	24	34	28	5	0
74	34	0	128	18	40	34	5.25	0
75	29	1	127	23	47	30	3.5	0
76	33	1	127	19	29	34	5	1
77	38	5	123	14	25	43	3.75	4
78	30	7	121	22	22	37	4.75	0
79	33	7	121	19	10	40	4.75	0
80	17	8	120	35	123	25	5.25	0
81	31	2	126	21	2	33	4.75	0
82	38	0	128	14	78	38	4.75	0
83	23	9	119	29	85	32	3.5	0
84	32	1	127	20	67	33	5	0
85	38	1	127	14	36	39	4.5	0
86	32	2	126	20	45	34	5	0
87	37	3	125	15	34	40	5.5	10
88	25	12	116	27	29	37	5.25	0
89	23	4	124	29	25	27	5.25	0
90	28	1	127	24	2	29	5	0
91	19	9	119	33	94	28	4.25	0
92	41	7	121	11	11	48	5.25	0
93	27	0	128	25	10	27	3.5	0
94	34	5	123	18	123	39	5	0
95	27	6	122	25	48	33	4.75	0
96	34	1	127	18	118	35	3.25	0
97	42	3	125	10	18	45	6	0
98	32	10	118	20	50	42	5.75	0
99	27	2	126	25	88	29	3.5	0
100	30	2	126	22	123	32	2.5	0
101	37	1	127	15	17	38	6	0
